# Supplementary material for: Comparison of Consumption Data and Phenotypical Antimicrobial Resistance in E. coli Isolates of Human Urinary Samples and of Weaning and Fattening Pigs from Surveillance and Monitoring Systems in Germany
Source: Antibiotics (Basel). 2021 Dec 27;11(1):28. doi: 10.3390/antibiotics11010028 (PMC8772873; doi:10.3390/antibiotics11010028)
Supplement: Supplementary file 1 [file antibiotics-11-00028-s001.zip]

Archive with 2 entries (2 files):
- Supplementary tables_S1; S3_.pdf
- Table S2_.xlsx
