# Supplementary material for: Comparison of Consumption Data and Phenotypical Antimicrobial Resistance in E. coli Isolates of Human Urinary Samples and of Weaning and Fattening Pigs from Surveillance and Monitoring Systems in Germany
Source: Antibiotics (Basel). 2021 Dec 27;11(1):28. doi: 10.3390/antibiotics11010028 (PMC8772873; doi:10.3390/antibiotics11010028)
Supplement: Supplementary file 1 [file antibiotics-11-00028-s001.zip › Table S2_.xlsx]

## Sheet: Table S2
Table S2: Overview of the prevalences and analytical comparison between population types.
	human rural						human urban						weaning pigs clinical					weaning pigs non-clinical						fattening pigs clinical					fatening pigs non-clinical
	ampicillin	cefotaxime	ciprofloxacin	co-trimoxazole	gentamicin	trimethoprim	ampicillin	cefotaxime	ciprofloxacin	co-trimoxazole	gentamicin	trimethoprim	ampicillin	cefotaxime	ciprofloxacin	co-trimoxazole	gentamicin	ampicillin	cefotaxime	ciprofloxacin	co-trimoxazole	gentamicin	trimethoprim	ampicillin	cefotaxime	ciprofloxacin	co-trimoxazole	gentamicin	ampicillin	cefotaxime	ciprofloxacin	co-trimoxazole	gentamicin	trimethoprim
	39.8% (38.63-41.07) 2500/6275)	6.9% (6.46-7.35) 870/12619)	16.3% (15.82-16.88) 3100/18971)	21.8% (21.24-22.42) 4138/18958)	7.0% (6.63-7.36) 1324/18954)	23.1% (22.01-24.32) 1202/5193)	41.1% (39.06-43.2) 909/2211)	7.6% (7.1-8.11) 816/10757)	17.2% (16.55-17.86) 2217/12890)	22.4% (21.71-23.16) 2889/12882)	5.3% (4.94-5.73) 686/12888)	23.6% (21.74-25.53) 467/1980)	62.1% (57.19-66.79) 254/409	6.6% (4.48-9.58) 27/409	9.1% (6.55-12.39) 37/408	46.3% (41.42-51.3) 189/408	8.1% (5.71-11.28) 33/408	50.8% (44.44-57.13) 127/250	4.4% (2.33-7.95) 11/250	4.0% (2.05-7.46) 10/250	NA	3.2% (1.5-6.44) 8/250	36.0% (30.11-42.32) 90/250	53.4% (48.78-57.97) 251/470	5.7% (3.89-8.35) 27/470	5.1% (3.37-7.61) 24/470	37.9% (33.5-42.45) 178/470	5.3% (3.54-7.86) 25/470	32.3% (28.69-36.03) 209/648	1.9% (1.01-3.31) 12/648	2.0% (1.12-3.5) 13/648	NA	2.6% (1.58-4.25) 17/648	24.7% (21.45-28.23) 160/648
human rural
human urban	p=0.294; OR=1.05 (0.96-1.16)	p=0.042; OR=1.11 (1-1.22)	p=0.044; OR=1.06 (1.0-1.13)	p=0.206; OR=1.04 (0.98-1.09)	p=<0.001; OR=0.75 (0.68-0.82)	p=0.694; OR=1.02 (0.91-1.16)
weaning pigs clinical	p=<0.001; OR= 2.42 (1.97-2.97)	p=0.749; OR= 0.94 (0.62-1.37)	p=<0.001; OR= 0.5 (0.35-0.69)	p=<0.001; OR= 3.05 (2.51-3.71)	p=0.446; OR= 1.15 (0.79-1.62)	NA	p=<0.001; OR= 2.29 (1.85-2.85)	p=0.407; OR= 0.85 (0.56-1.23)	p=<0.001; OR= 0.47 (0.33-0.65)	p=<0.001; OR= 2.95 (2.42-3.59)	p=0.021; OR= 1.54 (1.05-2.18)	NA
weaning pigs non-clinical	p=<0.001; OR= 1.58 (1.22-2.06)	p=0.138; OR= 0.63 (0.32-1.11)	p=<0.001; OR= 0.21 (0.1-0.38)	NA	p=0.02; OR= 0.43 (0.19-0.82)	p=<0.001; OR= 1.97 (1.49-2.6)	p=0.01; OR= 1.46 (1.1-1.95)	p=0.077; OR= 0.57 (0.29-1.01)	p=<0.001; OR= 0.2 (0.1-0.37)	NA	p=0.101; OR= 0.55 (0.25-1.05)	p=<0.001; OR= 1.84 (1.35-2.51)	p=0.032; OR=1.62 (1.05-2.53)	p=0.027; OR=2.57 (1.11-6.02)	p=0.017; OR=2.84 (1.21-6.84)	NA	p=0.147; OR=2.1 (0.76-5.86)
fattening pigs clinical	p=<0.001; OR= 1.74 (1.44-2.1)	p=0.328; OR= 0.82 (0.54-1.19)	p=<0.001; OR= 0.27 (0.18-0.41)	p=<0.001; OR= 2.2 (1.81-2.65)	p=0.159; OR= 0.75 (0.48-1.1)	NA	p=<0.001; OR= 1.65 (1.35-2.01)	p=0.137; OR= 0.74 (0.49-1.08)	p=<0.001; OR= 0.26 (0.17-0.38)	p=<0.001; OR= 2.12 (1.75-2.56)	p=0.989; OR= 1.0 (0.65-1.47)	NA	p=0.005; OR=1.63 (1.16-2.3)	p=0.227; OR=1.5 (0.78-2.92)	p=0.122; OR=1.68 (0.88-3.32)	p=0.009; OR=1.56 (1.12-2.2)	p=0.219; OR=1.52 (0.78-3.03)	NP	NP	NP	NA	NP	NP
fatening pigs non-clinical	p=<0.001; OR=0.72 (0.6-0.85)	p=<0.001; OR=0.25 (0.13-0.43)	p=<0.001; OR=0.1 (0.06-0.17)	NA	p=<0.001; OR=0.38 (0.23-0.6)	p=0.5; OR=1.07 (0.88-1.29)	p=<0.001; OR=0.69 (0.57-0.83)	p=<0.001; OR=0.22 (0.12-0.38)	p=<0.001; OR=0.1 (0.05-0.16)	NA	p=0.005; OR=0.49 (0.29-0.78)	p=0.492; OR=1.08 (0.87-1.33)	NP	NP	NP	NP	NP	p=<0.001; OR=2.08 (1.43-3.05)	p=0.243; OR=1.9 (0.68-6.1)	p=0.059; OR=4.35 (1.13-28.54)	NA	p=0.944; OR=0.96 (0.34-2.79)	p=0.023; OR=1.6 (1.07-2.39)	p=<0.001; OR=2.44 (1.84-3.23)	p=0.002; OR=3.23 (1.53-7.02)	p=0.007; OR=2.79 (1.33-5.98)	NA	p=0.034; OR=2.12 (1.05-4.28)
	An odds ratio (OR)>1 indicates: (a) a higher occurrence of resistance in isolates from the urban population as compared to rural population. (b) a higher occurrence of resistance in isolates from the pig category as compared to human isolates. (c) a higher occurrence of resistance in isolates from weaning pigs as compared to fattening pigs. (d) a higher occurrence of resistance in clinical isolat…
	A p-value (p) < 0.05 was considered statistically significant
	NA: Not available
	NP: Not performed
